# Supplementary material for: Telerehabilitation use and experiences in occupational and physical therapy through the early stages of the COVID-19 pandemic
Source: PLoS One. 2023 Nov 8;18(11):e0291605. doi: 10.1371/journal.pone.0291605 (PMC10631673; doi:10.1371/journal.pone.0291605)
Supplement: S2 File. Dataset — (XLSX) [file pone.0291605.s002.xlsx]

## Sheet: Sheet0
Q1	Q2	Q3	Q3_3_TEXT	Q4	Q5	Q5_18_TEXT	Q6	Q7	Q7_4_TEXT	Q8	Q8_7_TEXT	Q9	Q9_5_TEXT	Q10	Q11	Q12	Q13	Q13_4_TEXT	Q14	Q15	Q16	Q17	Q18	Q19	Q19_7_TEXT	Q20	Q21	Q22	Q23	Q23_3_TEXT	Q24	Q24_4_TEXT	Q25	Q25_4_TEXT	Q26	Q33	Q27	Q47	Q47_4_TEXT	Q48_1	Q48_2	Q48_3	Q48_4	Q48_5	Q48_6	Q48_7	Q48_8	Q48_9	Q48_10
What is your age?	What is your sex?	What is your health care professional area? - Selected Choice	What is your health care professional area? - Other - Text	How long have you been practicing in healthcare?	Please select the type(s) of cases you typically work with. [Select all that apply] - Selected Choice	Please select the type(s) of cases you typically work with. [Select all that apply] - Other - Text	Please select the ages of patients you typically work with. [Select all that apply]	Do you consider the area you are working in to be a rural, suburban, or urban community? - Selected Choice	Do you consider the area you are working in to be a rural, suburban, or urban community? - Other - Text	Prior to COVID-19, in what care setting(s) did you support patients? [Select all that apply] - Selected Choice	Prior to COVID-19, in what care setting(s) did you support patients? [Select all that apply] - Other - Text	Prior to COVID-19, what reasons motivated you or your patient(s) to use telehealth? [Select all that apply] - Selected Choice	Prior to COVID-19, what reasons motivated you or your patient(s) to use telehealth? [Select all that apply] - Other - Text	Prior to COVID-19, how many patients did you typically see in a week?	Prior to COVID-19, how long would a typical clinical appointment be?	Prior to COVID-19, how would you interact with patients? [Select all that apply]	Prior to COVID-19, how would you assess patient state or progress over the course of rehabilitation? [Select all that apply] - Selected Choice	Prior to COVID-19, how would you assess patient state or progress over the course of rehabilitation? [Select all that apply] - Other - Text	Prior to COVID-19, did you use any technology to assess patient motion (e.g. smartwatches, wearable sensors, camera-based motion capture, etc.)	Prior to COVID-19, what technology did you use to assess patient motion?	During the COVID-19 pandemic, do you continue to spend face-to-face time with patients?	Has your face-to-face case load changed due to COVID-19?	Has your overall case load changed due to COVID-19?	During the COVID-19 pandemic, in what care setting(s) do you currently support patients? [Select all that apply] - Selected Choice	During the COVID-19 pandemic, in what care setting(s) do you currently support patients? [Select all that apply] - Other - Text	During the COVID-19 pandemic, how many patients do you typically see in a week?	During the COVID-19 pandemic, how long would a typical clinical appointment currently be if conducted face-to-face (compared to face-to-face appointments before COVID-19)?	During the COVID-19 pandemic, have reimbursement policies changed for your patients or practice?	What changes to reimbursement policies have you observed? [Select all that apply] - Selected Choice	What changes to reimbursement policies have you observed? [Select all that apply] - Other - Text	During the COVID-19 pandemic, what mode(s) of communication do you use to interact with patients? [Select all that apply] - Selected Choice	During the COVID-19 pandemic, what mode(s) of communication do you use to interact with patients? [Select all that apply] - Other - Text	During the COVID-19 pandemic, how would you assess patient state or progress over the course of rehabilitation? [Select all that apply] - Selected Choice	During the COVID-19 pandemic, how would you assess patient state or progress over the course of rehabilitation? [Select all that apply] - Other - Text	During the COVID-19 pandemic, have you used any technology to assess patient motion (e.g. smartwatches, wearable sensors, camera-based motion capture, etc.)	During the COVID-19 pandemic, what technology have you used to assess patient motion?	During the COVID-19 pandemic, have you used remote or virtual practice (telehealth, telemedicine, etc.) where you are not interacting with your patient in person?	During the COVID-19 pandemic, what reason(s) motivated you to not use remote or virtual practice? [Select all that apply] - Selected Choice	During the COVID-19 pandemic, what reason(s) motivated you to not use remote or virtual practice? [Select all that apply] - Other - Text	If you were required to use video-conferencing, to what degree do you perceive being able to perform the following? - Ask patients to perform specific activities to monitor their behavior	If you were required to use video-conferencing, to what degree do you perceive being able to perform the following? - Monitor patient fatigue	If you were required to use video-conferencing, to what degree do you perceive being able to perform the following? - Monitor patient frustration	If you were required to use video-conferencing, to what degree do you perceive being able to perform the following? - Monitor patient pain	If you were required to use video-conferencing, to what degree do you perceive being able to perform the following? - Provide verbal motion cues for my patients during tasks	If you were required to use video-conferencing, to what degree do you perceive being able to perform the following? - Assess patient active range of motion	If you were required to use video-conferencing, to what degree do you perceive being able to perform the following? - Assess patient manual dexterity	If you were required to use video-conferencing, to what degree do you perceive being able to perform the following? - Assess patient gross motor function	If you were required to use video-conferencing, to what degree do you perceive being able to perform the following? - Assess patient muscle tone	If you were required to use video-conferencing, to what degree do you perceive being able to perform the following? - Assess patient muscle activation patterns
18-34	Female	Occupational therapist		1-5 years	Pediatrics,Sensory Integration		Infant/Toddler (0-3 yrs),Children (4-10 yrs),Adolescents (11-18 yrs)	Suburban		Inpatient setting,School system				7-8	1 hour	Face-to-face conversation,Direct interaction (e.g. physical cues)	Standardized tests,Visual observation of relevant tasks,Patient self-reports		Yes	Smartphones	No			Telehealth		None, online sessions are taken for a group of 9-10 parents of children with special needs		Yes			Phone Call,Video Call		Patient self-reports		No		Yes			Moderately difficult	Moderately difficult	Slightly difficult	Cannot perform	Moderately difficult	Slightly difficult	Moderately difficult	Slightly difficult	Cannot perform	Cannot perform
35-64	Female	Occupational therapist		5-10 years	Hand Therapy		Adults (over 18 yrs)	Urban		Outpatient setting				30	45 minutes	Face-to-face conversation,Direct interaction (e.g. physical cues)	Standardized tests,Visual observation of relevant tasks,Patient self-reports		No		Yes	I see fewer patients	I see fewer patients	Outpatient setting		10-30		No			Face-to-face conversation/direct interaction,Video Call		Standardized tests,Visual observation of relevant tasks,Patient self-reports		No		Yes			Moderately difficult	Slightly difficult	Moderately difficult	Moderately difficult	Moderately difficult	Moderately difficult	Moderately difficult	Moderately difficult	Moderately difficult	Moderately difficult
35-64	Female	Physical therapist		More than 10 years	Gerontology or Aging in place,Orthopaedics,Physical Rehabilitation,Sports,Stroke Rehabilitation		Adolescents (11-18 yrs),Adults (over 18 yrs),Older Adults (over 65 yrs)	Suburban		Outpatient setting				24	60 minutes	Face-to-face conversation,Direct interaction (e.g. physical cues),Indirect interaction (e.g. virtual conversation, verbal instructions, etc.)	Standardized tests,Visual observation of relevant tasks,Patient self-reports		Yes	NeuroCom	Yes	I see fewer patients	I see fewer patients	Outpatient setting,In-home healthcare,Telehealth		1		Yes	More services covered		Face-to-face conversation/direct interaction,Phone Call		Standardized tests,Visual observation of relevant tasks,Patient self-reports		Yes	Phone video	Yes			Neither easy nor difficult	Slightly difficult	Neither easy nor difficult	Slightly difficult	Moderately difficult	Extremely easy	Slightly easy		Moderately difficult	Slightly difficult
35-64	Female	Physical therapist		More than 10 years	Gerontology or Aging in place,Pediatrics		Infant/Toddler (0-3 yrs),Older Adults (over 65 yrs)	Rural		Inpatient setting,Outpatient setting				40-45	15-45 minutes	Face-to-face conversation,Direct interaction (e.g. physical cues)	Standardized tests,Visual observation of relevant tasks,Patient self-reports		No		Yes	I see about the same number of patients	I see about the same number of patients	Inpatient setting,Outpatient setting				No			Face-to-face conversation/direct interaction		Standardized tests,Visual observation of relevant tasks,Patient self-reports		No		No
18-34	Female	Physical therapist		5-10 years	Orthopaedics,Sports		Adolescents (11-18 yrs),Adults (over 18 yrs)	Suburban		Outpatient setting				60 visits	75 minutes between PT and PTA	Face-to-face conversation,Direct interaction (e.g. physical cues)	Standardized tests,Visual observation of relevant tasks,Patient self-reports		No		No			Other	Furloughed	NA- coworkers report 60/week now		No			Face-to-face conversation/direct interaction,Other	Working coworkers are continuing face to face	Standardized tests,Visual observation of relevant tasks,Patient self-reports		No		No	Other	Company has not allowed implementation
35-64	Male	Physical therapist		More than 10 years	Orthopaedics,Pediatrics,Physical Rehabilitation,Sports		Adolescents (11-18 yrs),Adults (over 18 yrs),Older Adults (over 65 yrs)	Suburban		Outpatient setting,Telehealth		Transportation limitations		30	60-75min	Face-to-face conversation,Direct interaction (e.g. physical cues)	Standardized tests,Visual observation of relevant tasks,Patient self-reports		Yes	Movement analysis software/ smart phone apps	Yes	I see fewer patients	I see fewer patients	Outpatient setting,Telehealth		20		Yes	More services covered		Face-to-face conversation/direct interaction,Phone Call,Video Call		Standardized tests,Visual observation of relevant tasks,Patient self-reports		Yes	Visual feedback and self reports- some motion capture	Yes			Extremely easy		Extremely easy	Extremely easy	Extremely easy			Extremely easy	Slightly difficult	Slightly easy
35-64	Female	Physical therapist		More than 10 years	Other	industrial ergonomics and work comp	Adults (over 18 yrs),Older Adults (over 65 yrs)	Suburban		Other	Manufacturing & Business Sites			Zero clinical. Hundreds of interactions and pain screens.	15 min-20 min	Face-to-face conversation,Direct interaction (e.g. physical cues),Indirect interaction (e.g. virtual conversation, verbal instructions, etc.)	Standardized tests,Visual observation of relevant tasks,Patient self-reports		Yes	Video based body mechanics training	Yes	I see about the same number of patients	I see about the same number of patients	Other	unchanged	Hundreds		No			Face-to-face conversation/direct interaction,Video Call		Standardized tests,Visual observation of relevant tasks,Patient self-reports		Yes	Video Based assessments	Yes			Extremely easy	Extremely easy	Extremely easy	Extremely easy	Extremely easy	Extremely easy	Extremely easy	Extremely easy
35-64	Female	Physical therapist		More than 10 years	Orthopaedics,Physical Rehabilitation,Other	Work injury	Adults (over 18 yrs)	Suburban		Outpatient setting				10-12	1 hour	Direct interaction (e.g. physical cues)	Standardized tests,Visual observation of relevant tasks,Patient self-reports		No		Yes	I see about the same number of patients	I see about the same number of patients	Outpatient setting,Telehealth		15-20		Yes	More services covered,Other	telehealth covered	Video Call		Standardized tests,Visual observation of relevant tasks,Patient self-reports		Yes	Continue with visual observation via telehealth or goniometric in clinic	Yes			Slightly easy	Slightly difficult		Slightly difficult	Moderately difficult	Slightly easy	Moderately difficult	Slightly easy	Cannot perform	Moderately difficult
18-34	Female	Physical therapist		5-10 years	Orthopaedics,Physical Rehabilitation,Sports		Adolescents (11-18 yrs),Adults (over 18 yrs),Older Adults (over 65 yrs)	Urban		Outpatient setting				20-25	45 min to an hour	Face-to-face conversation,Direct interaction (e.g. physical cues),Indirect interaction (e.g. virtual conversation, verbal instructions, etc.)	Standardized tests,Visual observation of relevant tasks,Patient self-reports		No		Yes	I see about the same number of patients	I see about the same number of patients	Outpatient setting,In-home healthcare,Telehealth		20-25		No			Face-to-face conversation/direct interaction,Phone Call,Video Call		Standardized tests,Visual observation of relevant tasks,Patient self-reports		No		Yes			Moderately difficult	Neither easy nor difficult	Slightly difficult	Slightly difficult	Slightly difficult	Slightly difficult	Slightly difficult	Slightly easy	Moderately difficult	Moderately difficult
18-34	Female	Physical therapist		5-10 years	Orthopaedics		Adults (over 18 yrs),Older Adults (over 65 yrs)	Suburban		Outpatient setting				50	1 hr	Face-to-face conversation,Direct interaction (e.g. physical cues),Indirect interaction (e.g. virtual conversation, verbal instructions, etc.)	Standardized tests,Visual observation of relevant tasks,Patient self-reports		No		Yes	I see about the same number of patients	I see about the same number of patients	Outpatient setting		45		No			Face-to-face conversation/direct interaction,Phone Call,Video Call		Standardized tests,Visual observation of relevant tasks,Patient self-reports		No		Yes				Slightly difficult				Slightly easy			Cannot perform	Cannot perform
35-64	Female	Occupational therapist		More than 10 years	Hand Therapy		Adolescents (11-18 yrs),Adults (over 18 yrs),Older Adults (over 65 yrs)	Suburban		Outpatient setting				30	60-75 minutes	Face-to-face conversation,Direct interaction (e.g. physical cues)	Standardized tests,Visual observation of relevant tasks,Patient self-reports		Yes	goniometers and BTE work simulator	Yes	I see about the same number of patients	I see about the same number of patients	Outpatient setting		25		No			Face-to-face conversation/direct interaction,Phone Call,Video Call		Standardized tests,Visual observation of relevant tasks,Patient self-reports		Yes	goniometer and BTE work simulator	Yes			Moderately difficult	Moderately difficult	Neither easy nor difficult	Moderately difficult	Moderately difficult	Moderately difficult	Moderately difficult	Slightly difficult	Moderately difficult	Moderately difficult
18-34	Female	Physical therapist		5-10 years	Orthopaedics		Adolescents (11-18 yrs),Adults (over 18 yrs),Older Adults (over 65 yrs)	Suburban		Outpatient setting,Telehealth				60	1 hour	Face-to-face conversation,Direct interaction (e.g. physical cues),Indirect interaction (e.g. virtual conversation, verbal instructions, etc.)	Standardized tests,Visual observation of relevant tasks,Patient self-reports		No		Yes	I see fewer patients	I see fewer patients	Outpatient setting,Telehealth		40		Yes	More services covered,Other	for telehealth	Face-to-face conversation/direct interaction,Phone Call,Video Call		Standardized tests,Visual observation of relevant tasks,Patient self-reports		No		Yes
18-34	Female	Physical therapist		Less than 1 year	Brain Injury or Neurology,Pediatrics,Seated Mobility,Sensory Integration		Infant/Toddler (0-3 yrs),Children (4-10 yrs)	Urban		Outpatient setting,In-home healthcare,School system				25	1 hour	Face-to-face conversation,Direct interaction (e.g. physical cues),Indirect interaction (e.g. virtual conversation, verbal instructions, etc.)	Standardized tests,Visual observation of relevant tasks,Patient self-reports		No		Yes	I see fewer patients	I see fewer patients	In-home healthcare,Telehealth		20		Yes	More services covered		Face-to-face conversation/direct interaction,Video Call		Visual observation of relevant tasks,Patient self-reports		No		Yes			Moderately difficult	Moderately difficult	Neither easy nor difficult	Neither easy nor difficult	Neither easy nor difficult	Moderately difficult	Moderately difficult	Slightly difficult	Cannot perform	Moderately difficult
18-34	Female	Occupational therapist		Less than 1 year	Brain Injury or Neurology,Environmental Modification		Adolescents (11-18 yrs),Adults (over 18 yrs)	Suburban		Inpatient setting				40	60	Face-to-face conversation	Standardized tests,Visual observation of relevant tasks,Patient self-reports		No		Yes	I see fewer patients	I see about the same number of patients	Inpatient setting		20		No			Face-to-face conversation/direct interaction,Phone Call,Video Call		Standardized tests,Patient self-reports		Yes	video	Yes			Slightly difficult	Moderately difficult	Neither easy nor difficult	Moderately difficult		Slightly difficult	Moderately difficult	Moderately difficult	Neither easy nor difficult	Neither easy nor difficult
18-34	Female	Occupational therapist		Less than 1 year	Feeding, Eating, and Swallowing,Pediatrics,Sensory Integration		Infant/Toddler (0-3 yrs),Children (4-10 yrs),Adolescents (11-18 yrs)	Suburban		Outpatient setting,School system				44	60 min	Face-to-face conversation,Direct interaction (e.g. physical cues)	Standardized tests,Visual observation of relevant tasks,Patient self-reports		No		Yes	I see fewer patients	I see fewer patients	Outpatient setting,Telehealth		25-30		Yes	More services covered		Face-to-face conversation/direct interaction,Video Call		Visual observation of relevant tasks,Patient self-reports		No		Yes			Moderately difficult	Neither easy nor difficult	Slightly difficult		Slightly difficult	Slightly difficult	Moderately difficult	Moderately difficult	Moderately difficult	Slightly difficult
18-34	Female	Physical therapist		1-5 years	Brain Injury or Neurology,Physical Rehabilitation,Stroke Rehabilitation		Adults (over 18 yrs)	Urban		Inpatient setting,Outpatient setting				30	1 hr	Face-to-face conversation,Direct interaction (e.g. physical cues)	Standardized tests,Visual observation of relevant tasks,Patient self-reports		Yes	VR and video	No			Outpatient setting,Telehealth		20-25		No			Phone Call,Video Call		Standardized tests,Visual observation of relevant tasks,Patient self-reports		Yes	HR monitor	Yes					Extremely easy		Extremely easy			Slightly easy
18-34	Female	Physical therapist		1-5 years	Orthopaedics,Sports		Adolescents (11-18 yrs),Adults (over 18 yrs),Older Adults (over 65 yrs)	Urban		Outpatient setting				50	1 hr	Face-to-face conversation,Direct interaction (e.g. physical cues),Indirect interaction (e.g. virtual conversation, verbal instructions, etc.)	Standardized tests,Visual observation of relevant tasks,Patient self-reports		No		Yes	I see fewer patients	I see fewer patients	Outpatient setting		40		No			Face-to-face conversation/direct interaction,Video Call		Standardized tests,Visual observation of relevant tasks,Patient self-reports		No		Yes			Extremely easy	Extremely easy	Extremely easy				Slightly easy		Cannot perform	Cannot perform
18-34	Male	Physical therapist		5-10 years	Assistive Technology,Brain Injury or Neurology,Cardiovascular Rehabilitation,Environmental Modification,Gerontology or Aging in place,Orthopaedics,Physical Rehabilitation,Seated Mobility,Sports,Stroke Rehabilitation		Adolescents (11-18 yrs),Adults (over 18 yrs),Older Adults (over 65 yrs)	Suburban		Outpatient setting,In-home healthcare,Nursing home facility				50	53min	Face-to-face conversation,Direct interaction (e.g. physical cues),Indirect interaction (e.g. virtual conversation, verbal instructions, etc.)	Standardized tests,Visual observation of relevant tasks,Patient self-reports		No		Yes	I see fewer patients	I see fewer patients	Nursing home facility		30		No			Face-to-face conversation/direct interaction		Standardized tests,Visual observation of relevant tasks,Patient self-reports		No		No	Virtual communication technology is not available,Virtual communication technology is not effective or practical,Reimbursement policies don't cover remote/virtual practice		Slightly easy	Slightly easy	Slightly easy	Slightly easy	Slightly difficult				Neither easy nor difficult	Neither easy nor difficult
18-34	Female	Physical therapist		More than 10 years	Cardiovascular Rehabilitation,Environmental Modification,Gerontology or Aging in place,Orthopaedics,Physical Rehabilitation,Seated Mobility,Stroke Rehabilitation		Older Adults (over 65 yrs)	Rural		In-home healthcare				25	,45-60 min	Face-to-face conversation,Direct interaction (e.g. physical cues),Indirect interaction (e.g. virtual conversation, verbal instructions, etc.)	Standardized tests,Visual observation of relevant tasks,Patient self-reports		No		Yes	I see fewer patients	I see fewer patients	In-home healthcare		23		Yes	More services covered		Face-to-face conversation/direct interaction,Phone Call		Standardized tests,Visual observation of relevant tasks,Patient self-reports		No		Yes				Slightly easy			Neither easy nor difficult	Slightly difficult	Neither easy nor difficult	Neither easy nor difficult	Cannot perform	Moderately difficult
18-34	Female	Occupational therapist		1-5 years	Gerontology or Aging in place,Physical Rehabilitation		Adults (over 18 yrs),Older Adults (over 65 yrs)	Urban		Nursing home facility				30	1 hr	Direct interaction (e.g. physical cues)	Standardized tests,Visual observation of relevant tasks,Patient self-reports		No		Yes	I see fewer patients	I see fewer patients	Nursing home facility,Telehealth		0-4		No			Face-to-face conversation/direct interaction		Standardized tests,Visual observation of relevant tasks,Patient self-reports		Yes	VR headset	Yes			Slightly difficult	Neither easy nor difficult	Neither easy nor difficult	Moderately difficult	Slightly difficult	Cannot perform	Cannot perform	Moderately difficult	Cannot perform	Moderately difficult
18-34	Female	Physical therapist		1-5 years	Brain Injury or Neurology,Orthopaedics,Physical Rehabilitation,Stroke Rehabilitation		Adults (over 18 yrs),Older Adults (over 65 yrs)	Urban		Inpatient setting				25	60 minutes	Face-to-face conversation,Direct interaction (e.g. physical cues),Indirect interaction (e.g. virtual conversation, verbal instructions, etc.)	Standardized tests,Visual observation of relevant tasks,Patient self-reports		No		Yes	I see about the same number of patients	I see about the same number of patients	Inpatient setting		25		Yes	More services covered,Other	Reduced regulations related to 3 hour rule requirement or diagnosis specific requirements in the IRF setting	Face-to-face conversation/direct interaction		Standardized tests,Visual observation of relevant tasks,Patient self-reports		No		No	Virtual communication technology is not effective or practical,Reimbursement policies don't cover remote/virtual practice		Cannot perform	Moderately difficult	Slightly difficult	Slightly easy	Slightly easy	Slightly easy	Slightly difficult	Slightly easy	Cannot perform	Slightly difficult
18-34	Male	Other	Physical Therapist Assistant	5-10 years	Cardiovascular Rehabilitation,Hand Therapy,Orthopaedics,Physical Rehabilitation,Seated Mobility,Sports,Stroke Rehabilitation		Adolescents (11-18 yrs),Adults (over 18 yrs),Older Adults (over 65 yrs)	Suburban		Inpatient setting,Outpatient setting,Nursing home facility				40	60 mins	Face-to-face conversation,Direct interaction (e.g. physical cues),Indirect interaction (e.g. virtual conversation, verbal instructions, etc.)	Standardized tests,Visual observation of relevant tasks,Patient self-reports		No		Yes	I see fewer patients	I see fewer patients	Outpatient setting		15		Yes	More services covered		Face-to-face conversation/direct interaction,Phone Call		Standardized tests,Visual observation of relevant tasks,Patient self-reports		No		No	Virtual communication technology is not available,Reimbursement policies don't cover remote/virtual practice,Other	geriatric population struggles with technological aspect of telehealth
18-34	Female	Physical therapist		Less than 1 year	Brain Injury or Neurology,Environmental Modification,Gerontology or Aging in place,Orthopaedics,Physical Rehabilitation,Seated Mobility,Stroke Rehabilitation		Adults (over 18 yrs),Older Adults (over 65 yrs)	Rural		Nursing home facility				I have only worked since COVID	N/a						Yes	I see about the same number of patients	I see about the same number of patients	Nursing home facility		43		No			Face-to-face conversation/direct interaction		Standardized tests,Visual observation of relevant tasks,Patient self-reports		No		No	Virtual communication technology is not available
18-34	Male	Physical therapist		1-5 years	Orthopaedics,Sports		Adolescents (11-18 yrs),Adults (over 18 yrs),Older Adults (over 65 yrs)	Suburban		Outpatient setting				45	60-90 min	Face-to-face conversation,Direct interaction (e.g. physical cues),Indirect interaction (e.g. virtual conversation, verbal instructions, etc.)	Standardized tests,Visual observation of relevant tasks,Patient self-reports		No		Yes	I see about the same number of patients	I see fewer patients	Outpatient setting		35-42		No			Face-to-face conversation/direct interaction		Standardized tests,Visual observation of relevant tasks,Patient self-reports		No		No	Virtual communication technology is not available,Reimbursement policies don't cover remote/virtual practice
18-34	Male	Physical therapist		1-5 years	Brain Injury or Neurology,Cardiovascular Rehabilitation,Orthopaedics,Pediatrics,Physical Rehabilitation,Sports		Children (4-10 yrs),Adolescents (11-18 yrs),Adults (over 18 yrs),Older Adults (over 65 yrs)	Suburban		Outpatient setting				50-60 per week	45 minutes	Face-to-face conversation,Direct interaction (e.g. physical cues),Indirect interaction (e.g. virtual conversation, verbal instructions, etc.)	Standardized tests,Visual observation of relevant tasks,Patient self-reports		No		Yes	I see about the same number of patients	I see about the same number of patients	Outpatient setting		Im back to fill case load. 50-60 per week		No			Face-to-face conversation/direct interaction		Standardized tests,Visual observation of relevant tasks,Patient self-reports		No		No	Other
18-34	Female	Occupational therapist		5-10 years	Brain Injury or Neurology,Orthopaedics,Physical Rehabilitation,Stroke Rehabilitation		Older Adults (over 65 yrs)	Suburban		Inpatient setting				20-22	25 minutes	Face-to-face conversation,Direct interaction (e.g. physical cues),Indirect interaction (e.g. virtual conversation, verbal instructions, etc.)	Visual observation of relevant tasks,Patient self-reports		No		Yes	I see more patients	I see more patients	Inpatient setting		26-26		No			Face-to-face conversation/direct interaction		Visual observation of relevant tasks,Patient self-reports		No		No	Virtual communication technology is not effective or practical		Moderately difficult	Moderately difficult	Slightly easy	Slightly difficult	Moderately difficult		Slightly difficult	Slightly difficult	Cannot perform	Moderately difficult
35-64	Female	Physical therapist		More than 10 years	Pediatrics		Infant/Toddler (0-3 yrs),Children (4-10 yrs),Adolescents (11-18 yrs)	Suburban		Outpatient setting				35	45-60	Face-to-face conversation,Direct interaction (e.g. physical cues)	Standardized tests,Visual observation of relevant tasks,Patient self-reports		No		Yes	I see fewer patients	I see fewer patients	Outpatient setting,Telehealth		As low as 10, now 30-35		Yes	More services covered		Face-to-face conversation/direct interaction,Video Call		Standardized tests,Visual observation of relevant tasks,Patient self-reports		No		Yes					Extremely easy		Slightly difficult	Slightly easy			Slightly difficult	Neither easy nor difficult
18-34	Female	Other	Physical therapy student on clinical	Less than 1 year	Brain Injury or Neurology,Physical Rehabilitation,Stroke Rehabilitation,Other	surgical rehab	Adults (over 18 yrs),Older Adults (over 65 yrs)	Suburban		Inpatient setting,Outpatient setting				n/a	1 hour	Face-to-face conversation,Direct interaction (e.g. physical cues),Indirect interaction (e.g. virtual conversation, verbal instructions, etc.)	Standardized tests,Visual observation of relevant tasks,Patient self-reports		No		Yes	I see fewer patients	I see fewer patients	Outpatient setting		40		No			Face-to-face conversation/direct interaction,Phone Call		Standardized tests,Visual observation of relevant tasks,Patient self-reports		No		Yes			Moderately difficult			Neither easy nor difficult	Slightly difficult	Moderately difficult	Cannot perform	Slightly easy	Cannot perform	Slightly easy
18-34	Female	Occupational therapist		5-10 years	Hand Therapy		Adults (over 18 yrs)	Suburban		Outpatient setting				65	1 hour	Face-to-face conversation,Direct interaction (e.g. physical cues)	Standardized tests,Visual observation of relevant tasks,Patient self-reports		No		Yes	I see fewer patients	I see fewer patients	Outpatient setting		55		No			Face-to-face conversation/direct interaction,Phone Call		Standardized tests,Visual observation of relevant tasks,Patient self-reports		No		No	Virtual communication technology is not effective or practical
18-34	Female	Physical therapist		1-5 years	Brain Injury or Neurology,Cardiovascular Rehabilitation,Physical Rehabilitation,Stroke Rehabilitation		Older Adults (over 65 yrs)	Suburban		Outpatient setting				30	1 hour	Face-to-face conversation,Direct interaction (e.g. physical cues),Indirect interaction (e.g. virtual conversation, verbal instructions, etc.)	Standardized tests,Patient self-reports		No		Yes	I see about the same number of patients	I see about the same number of patients	Outpatient setting		30		No			Face-to-face conversation/direct interaction,Phone Call		Standardized tests,Visual observation of relevant tasks,Patient self-reports		No		No	Reimbursement policies don't cover remote/virtual practice
18-34	Male	Occupational therapist		5-10 years	Hand Therapy,Occupational Rehabilitation,Physical Rehabilitation		Adults (over 18 yrs),Older Adults (over 65 yrs)	Urban		Inpatient setting,Outpatient setting				3	60 minutes	Face-to-face conversation	Standardized tests,Visual observation of relevant tasks,Patient self-reports		No		Yes	I see fewer patients	I see fewer patients	Inpatient setting,Outpatient setting		35		No			Face-to-face conversation/direct interaction,Phone Call		Standardized tests,Visual observation of relevant tasks,Patient self-reports		No		Yes			Cannot perform	Cannot perform	Cannot perform	Cannot perform	Cannot perform	Cannot perform	Cannot perform	Cannot perform	Cannot perform	Cannot perform
35-64	Male	Physical therapist		5-10 years	Brain Injury or Neurology,Orthopaedics,Physical Rehabilitation,Seated Mobility,Sports,Stroke Rehabilitation		Adolescents (11-18 yrs),Adults (over 18 yrs),Older Adults (over 65 yrs)	Suburban		Outpatient setting				40	1 hour	Face-to-face conversation,Direct interaction (e.g. physical cues)	Standardized tests,Visual observation of relevant tasks		No		Yes	I see fewer patients	I see fewer patients	Outpatient setting		35		No			Face-to-face conversation/direct interaction,Phone Call		Standardized tests,Visual observation of relevant tasks,Patient self-reports		No		No	Virtual communication technology is not available
18-34	Male	Physical therapist		1-5 years	Orthopaedics		Adults (over 18 yrs)	Suburban		Outpatient setting				140	60 minutes	Face-to-face conversation,Direct interaction (e.g. physical cues),Indirect interaction (e.g. virtual conversation, verbal instructions, etc.)	Standardized tests,Visual observation of relevant tasks,Patient self-reports		No		Yes	I see fewer patients	I see fewer patients	Outpatient setting				No			Face-to-face conversation/direct interaction		Standardized tests,Visual observation of relevant tasks,Patient self-reports		No		No	Virtual communication technology is not effective or practical		Slightly difficult	Neither easy nor difficult	Neither easy nor difficult	Neither easy nor difficult	Slightly difficult	Moderately difficult	Moderately difficult	Slightly difficult	Slightly difficult	Slightly difficult
18-34	Male	Physical therapist		Less than 1 year	Brain Injury or Neurology,Orthopaedics		Adolescents (11-18 yrs),Adults (over 18 yrs),Older Adults (over 65 yrs)	Rural		Inpatient setting,Outpatient setting,Nursing home facility				35	45-60 min	Face-to-face conversation,Direct interaction (e.g. physical cues)	Standardized tests,Visual observation of relevant tasks,Patient self-reports		No		Yes	I see about the same number of patients	I see about the same number of patients	Inpatient setting,Outpatient setting,Nursing home facility		35		Yes	More services covered		Face-to-face conversation/direct interaction,Phone Call		Standardized tests,Visual observation of relevant tasks,Patient self-reports		Yes	smart watch/HR monitor	No	Virtual communication technology is not effective or practical,Other	company did not focus on virtual visits	Slightly easy	Slightly difficult	Slightly difficult	Slightly difficult	Slightly difficult	Moderately difficult	Moderately difficult	Slightly difficult	Cannot perform	Moderately difficult
18-34	Female	Physical therapist		1-5 years	Assistive Technology,Brain Injury or Neurology,Seated Mobility,Stroke Rehabilitation		Adults (over 18 yrs),Older Adults (over 65 yrs)	Suburban		Inpatient setting				30-40	30-60 min	Face-to-face conversation,Direct interaction (e.g. physical cues),Indirect interaction (e.g. virtual conversation, verbal instructions, etc.)	Standardized tests,Visual observation of relevant tasks,Patient self-reports		Yes		Yes	I see fewer patients	I see fewer patients	Inpatient setting,Telehealth		20-30		No			Face-to-face conversation/direct interaction,Phone Call,Video Call		Standardized tests,Visual observation of relevant tasks,Patient self-reports		Yes		Yes			Slightly easy	Neither easy nor difficult	Neither easy nor difficult	Slightly easy	Moderately difficult	Neither easy nor difficult	Slightly difficult	Slightly easy	Cannot perform	Moderately difficult
18-34	Female	Physical therapist		5-10 years	Cardiovascular Rehabilitation,Gerontology or Aging in place,Orthopaedics,Physical Rehabilitation,Stroke Rehabilitation		Older Adults (over 65 yrs)	Rural		Nursing home facility				40	50	Face-to-face conversation,Direct interaction (e.g. physical cues),Indirect interaction (e.g. virtual conversation, verbal instructions, etc.)	Standardized tests,Visual observation of relevant tasks		No		Yes	I see about the same number of patients	I see about the same number of patients	Nursing home facility		40		No			Face-to-face conversation/direct interaction		Standardized tests,Visual observation of relevant tasks		No		No	Reimbursement policies don't cover remote/virtual practice
18-34	Female	Physical therapist		1-5 years	Brain Injury or Neurology,Gerontology or Aging in place,Orthopaedics,Physical Rehabilitation,Seated Mobility,Stroke Rehabilitation		Older Adults (over 65 yrs)	Suburban		Nursing home facility				50	35 minutes	Face-to-face conversation,Direct interaction (e.g. physical cues)	Standardized tests,Visual observation of relevant tasks,Patient self-reports		No		Yes	I see about the same number of patients	I see fewer patients	Nursing home facility		32		Yes	Services covered have increased reimbursement		Face-to-face conversation/direct interaction		Standardized tests,Visual observation of relevant tasks,Patient self-reports		No		No	Virtual communication technology is not effective or practical		Moderately difficult	Moderately difficult	Moderately difficult	Moderately difficult	Moderately difficult	Moderately difficult	Moderately difficult	Moderately difficult	Cannot perform	Moderately difficult
18-34	Female	Occupational therapist		1-5 years	Gerontology or Aging in place		Adults (over 18 yrs),Older Adults (over 65 yrs)	Urban		Other	Adult day health center			It’s a maintenance program, I am the only OT for the center of about 100 people but I have about a quarter under my plan of care and see the rest PRN	20-30 minutes	Face-to-face conversation,Direct interaction (e.g. physical cues),Indirect interaction (e.g. virtual conversation, verbal instructions, etc.)	Standardized tests,Visual observation of relevant tasks,Patient self-reports,Other	Family report	No		No			Other	Adult day health center	~20		Yes	More services covered		Phone Call,Video Call		Visual observation of relevant tasks,Patient self-reports,Other	Family reports. Still working on a finding a standardize assessment that could work remotely.	No		Yes			Moderately difficult	Moderately difficult	Neither easy nor difficult	Neither easy nor difficult		Extremely easy	Cannot perform	Moderately difficult	Cannot perform	Cannot perform
18-34	Female	Other	COTA	1-5 years	Assistive Technology,Brain Injury or Neurology,Cardiovascular Rehabilitation,Hand Therapy,Low Vision,Orthopaedics,Physical Rehabilitation,Stroke Rehabilitation		Adults (over 18 yrs),Older Adults (over 65 yrs)	Urban		Inpatient setting,Outpatient setting				55	45 min	Face-to-face conversation,Direct interaction (e.g. physical cues)	Standardized tests,Visual observation of relevant tasks,Patient self-reports		Yes	smartwatch	Yes	I see about the same number of patients	I see about the same number of patients	Inpatient setting,Outpatient setting		varies. 25-50		Yes	Services covered have increased reimbursement		Face-to-face conversation/direct interaction		Standardized tests,Visual observation of relevant tasks,Patient self-reports		Yes	smartwatch	No	Virtual communication technology is not effective or practical,Reimbursement policies don't cover remote/virtual practice		Moderately difficult	Slightly difficult	Slightly difficult	Moderately difficult	Neither easy nor difficult	Slightly difficult	Neither easy nor difficult	Neither easy nor difficult	Neither easy nor difficult	Cannot perform
18-34	Female	Physical therapist		1-5 years	Low Vision,Occupational Rehabilitation,Orthopaedics,Pediatrics,Physical Rehabilitation,Seated Mobility,Sensory Integration,Sports,Stroke Rehabilitation		Children (4-10 yrs),Adolescents (11-18 yrs),Adults (over 18 yrs),Older Adults (over 65 yrs)	Suburban		Outpatient setting				55	60	Face-to-face conversation,Direct interaction (e.g. physical cues),Indirect interaction (e.g. virtual conversation, verbal instructions, etc.)	Standardized tests,Visual observation of relevant tasks,Patient self-reports		Yes	Goniometry, visual, gait analysis, video	Yes	I see fewer patients	I see fewer patients	Outpatient setting,In-home healthcare		40		Yes	More services covered		Face-to-face conversation/direct interaction,Phone Call		Standardized tests,Visual observation of relevant tasks,Patient self-reports		Yes	Goniometry, vision, video	No
18-34	Female	Physical therapist		5-10 years	Brain Injury or Neurology,Orthopaedics,Stroke Rehabilitation		Adults (over 18 yrs),Older Adults (over 65 yrs)	Suburban		Outpatient setting				24	24	Face-to-face conversation,Direct interaction (e.g. physical cues),Indirect interaction (e.g. virtual conversation, verbal instructions, etc.)	Standardized tests,Visual observation of relevant tasks,Patient self-reports		No		Yes	I see about the same number of patients	I see more patients	Outpatient setting		24		No			Face-to-face conversation/direct interaction		Standardized tests,Visual observation of relevant tasks,Patient self-reports		No		No	Virtual communication technology is not available,Virtual communication technology is not effective or practical		Cannot perform	Slightly difficult	Slightly difficult	Slightly difficult	Slightly difficult	Moderately difficult	Cannot perform	Moderately difficult	Cannot perform	Cannot perform
18-34	Female	Physical therapist		5-10 years	Orthopaedics,Physical Rehabilitation,Sports		Adults (over 18 yrs),Older Adults (over 65 yrs)	Suburban		Outpatient setting,In-home healthcare				15	60 minutes	Face-to-face conversation,Direct interaction (e.g. physical cues)	Standardized tests,Visual observation of relevant tasks,Patient self-reports		No		No			Outpatient setting,In-home healthcare				Yes			Phone Call,Video Call		Visual observation of relevant tasks,Patient self-reports		No		Yes			Slightly difficult		Slightly difficult		Slightly easy		Moderately difficult		Cannot perform	Slightly difficult
18-34	Male	Physical therapist		Less than 1 year	Brain Injury or Neurology,Cardiovascular Rehabilitation,Hand Therapy,Orthopaedics,Pediatrics,Physical Rehabilitation,Seated Mobility,Sensory Integration,Sports,Stroke Rehabilitation		Adults (over 18 yrs),Older Adults (over 65 yrs)	Urban		Outpatient setting				N/A was hired right before shutdown as a fresh grad so I guess 0	1 hour	Face-to-face conversation,Direct interaction (e.g. physical cues),Indirect interaction (e.g. virtual conversation, verbal instructions, etc.)	Standardized tests,Visual observation of relevant tasks,Patient self-reports		Yes	Slow motion camera on iPhone to show patients, complete anatomy app on laptop for Pt ed	Yes	I see more patients	I see more patients	Outpatient setting		Start of pandemic 1-3 visits per week (new hire with only 2 patients) now averaging 23 visits a week (about 20 patients) slowly increasing		No			Face-to-face conversation/direct interaction,Phone Call,Other	Email	Standardized tests,Visual observation of relevant tasks,Patient self-reports		Yes	Same as before, slow mo iPhone camera, complete anatomy computers app, we have offered Zoom appointments but everyone has just been coming in person	No	Other	We offer Zoom sessions, none of our patient have expressed interest, prefer to come face to face
18-34	Female	Occupational therapist		Less than 1 year	Brain Injury or Neurology,Feeding, Eating, and Swallowing,Gerontology or Aging in place,Orthopaedics,Physical Rehabilitation,Stroke Rehabilitation		Older Adults (over 65 yrs)	Urban		In-home healthcare				15 patients twice a week each	50-55 mins	Face-to-face conversation,Direct interaction (e.g. physical cues)	Standardized tests,Visual observation of relevant tasks		No		Yes	I see fewer patients	I see fewer patients	In-home healthcare		10 twice a week		No			Face-to-face conversation/direct interaction,Phone Call,Video Call		Standardized tests,Visual observation of relevant tasks,Patient self-reports		No		Yes			Moderately difficult	Moderately difficult	Slightly difficult	Slightly difficult	Slightly difficult	Moderately difficult	Moderately difficult	Moderately difficult	Cannot perform	Cannot perform
18-34	Female	Physical therapist		1-5 years	Brain Injury or Neurology,Cardiovascular Rehabilitation,Orthopaedics,Physical Rehabilitation,Stroke Rehabilitation		Adults (over 18 yrs),Older Adults (over 65 yrs)	Suburban		Inpatient setting				45	15-30 min	Face-to-face conversation,Direct interaction (e.g. physical cues)	Standardized tests,Visual observation of relevant tasks,Patient self-reports		No		Yes	I see about the same number of patients	I see about the same number of patients	Inpatient setting		45		No			Face-to-face conversation/direct interaction		Standardized tests,Visual observation of relevant tasks,Patient self-reports		No		No	Virtual communication technology is not available,Virtual communication technology is not effective or practical			Slightly difficult	Slightly easy	Slightly easy	Slightly easy	Slightly difficult	Slightly difficult	Moderately difficult	Cannot perform	Moderately difficult
35-64	Female	Physical therapist		5-10 years	Brain Injury or Neurology,Gerontology or Aging in place,Physical Rehabilitation,Seated Mobility,Stroke Rehabilitation		Adults (over 18 yrs),Older Adults (over 65 yrs)	Urban		Outpatient setting,In-home healthcare				40-50		Face-to-face conversation,Direct interaction (e.g. physical cues),Indirect interaction (e.g. virtual conversation, verbal instructions, etc.)	Standardized tests,Visual observation of relevant tasks,Patient self-reports		No		Yes	I see fewer patients	I see fewer patients	In-home healthcare		25		No			Face-to-face conversation/direct interaction,Phone Call,Video Call		Standardized tests,Visual observation of relevant tasks,Patient self-reports		No		No	Reimbursement policies don't cover remote/virtual practice
18-34	Male	Physical therapist		1-5 years	Orthopaedics		Adolescents (11-18 yrs),Adults (over 18 yrs),Older Adults (over 65 yrs)	Suburban		Outpatient setting				30	40 minutes	Face-to-face conversation,Direct interaction (e.g. physical cues)	Standardized tests,Visual observation of relevant tasks,Patient self-reports		No		Yes	I see more patients	I see more patients	Outpatient setting,In-home healthcare		40		No			Face-to-face conversation/direct interaction		Standardized tests,Visual observation of relevant tasks,Patient self-reports		No		No	Other	clinic never made that available to me
18-34	Female	Physical therapist		1-5 years	Orthopaedics		Adults (over 18 yrs),Older Adults (over 65 yrs)	Urban		Outpatient setting				10	30 min	Face-to-face conversation,Direct interaction (e.g. physical cues)	Visual observation of relevant tasks,Patient self-reports		No		No			Telehealth		3-5		Yes	More services covered		Video Call		Standardized tests,Visual observation of relevant tasks,Patient self-reports		No		Yes			Slightly difficult	Slightly difficult	Neither easy nor difficult	Neither easy nor difficult		Neither easy nor difficult	Slightly easy		Neither easy nor difficult	Neither easy nor difficult
18-34	Female	Physical therapist		5-10 years	Orthopaedics		Adolescents (11-18 yrs),Adults (over 18 yrs),Older Adults (over 65 yrs)	Urban		Outpatient setting,Telehealth		Transportation limitations,Reimbursement coverage availability,Concern for communicable diseases		70	1 hour	Face-to-face conversation,Direct interaction (e.g. physical cues),Indirect interaction (e.g. virtual conversation, verbal instructions, etc.)	Standardized tests,Visual observation of relevant tasks,Patient self-reports		No		Yes	I see fewer patients	I see fewer patients	Outpatient setting,Telehealth		22		No			Face-to-face conversation/direct interaction,Phone Call,Video Call		Standardized tests,Visual observation of relevant tasks,Patient self-reports		No		Yes			Neither easy nor difficult	Slightly difficult		Slightly difficult	Neither easy nor difficult	Neither easy nor difficult	Slightly easy	Slightly difficult	Moderately difficult	Moderately difficult
18-34	Male	Physical therapist		1-5 years	Orthopaedics,Physical Rehabilitation,Sports		Adolescents (11-18 yrs),Adults (over 18 yrs),Older Adults (over 65 yrs)	Suburban		Outpatient setting				60	15 minutes	Face-to-face conversation,Direct interaction (e.g. physical cues)	Standardized tests,Visual observation of relevant tasks,Patient self-reports		No		Yes	I see fewer patients	I see fewer patients	Outpatient setting		50		Yes	More services covered		Face-to-face conversation/direct interaction		Standardized tests,Visual observation of relevant tasks,Patient self-reports		No		No	Other	Lack of patient interest
18-34	Female	Occupational therapist		1-5 years	Brain Injury or Neurology,Cardiovascular Rehabilitation,Environmental Modification,Feeding, Eating, and Swallowing,Gerontology or Aging in place,Low Vision,Occupational Rehabilitation,Orthopaedics,Physical Rehabilitation,Seated Mobility,Stroke Rehabilitation		Adults (over 18 yrs),Older Adults (over 65 yrs)	Suburban		In-home healthcare				25	45 minutes	Face-to-face conversation	Standardized tests,Visual observation of relevant tasks,Patient self-reports		No		Yes	I see fewer patients	I see fewer patients	In-home healthcare		20		No			Face-to-face conversation/direct interaction,Phone Call		Standardized tests,Visual observation of relevant tasks,Patient self-reports		No		No	Other	Not supported by employer
35-64	Male	Physical therapist		More than 10 years	Cardiovascular Rehabilitation,Orthopaedics,Physical Rehabilitation,Seated Mobility,Stroke Rehabilitation		Adults (over 18 yrs),Older Adults (over 65 yrs)	Urban		In-home healthcare				20	45 min	Face-to-face conversation,Direct interaction (e.g. physical cues)	Standardized tests,Visual observation of relevant tasks,Patient self-reports		No		Yes	I see fewer patients	I see fewer patients	In-home healthcare		10		Yes	Services covered have increased reimbursement		Face-to-face conversation/direct interaction,Phone Call		Standardized tests,Visual observation of relevant tasks,Patient self-reports		No		No	Virtual communication technology is not available,Virtual communication technology is not effective or practical
18-34	Male	Physical therapist		5-10 years	Orthopaedics,Physical Rehabilitation,Sports		Adults (over 18 yrs),Older Adults (over 65 yrs)	Urban		Outpatient setting
18-34	Male	Physical therapist		5-10 years	Pediatrics,Physical Rehabilitation,Stroke Rehabilitation		Infant/Toddler (0-3 yrs),Children (4-10 yrs),Older Adults (over 65 yrs)	Suburban		Inpatient setting,Outpatient setting,School system
18-34	Male	Physical therapist		Less than 1 year	Orthopaedics		Adults (over 18 yrs),Older Adults (over 65 yrs)	Suburban		Outpatient setting
18-34	Female	Physical therapist		1-5 years	Brain Injury or Neurology,Cardiovascular Rehabilitation,Physical Rehabilitation,Stroke Rehabilitation		Adults (over 18 yrs),Older Adults (over 65 yrs)	Urban		Inpatient setting
18-34	Female	Occupational therapist		5-10 years	Brain Injury or Neurology,Environmental Modification,Feeding, Eating, and Swallowing,Hand Therapy,Low Vision,Occupational Rehabilitation,Orthopaedics,Pediatrics,Physical Rehabilitation,Sensory Integration		Infant/Toddler (0-3 yrs),Children (4-10 yrs),Adolescents (11-18 yrs),Adults (over 18 yrs),Older Adults (over 65 yrs)	Rural		Inpatient setting,Outpatient setting,Nursing home facility
18-34	Female	Physical therapist		5-10 years	Pediatrics		Infant/Toddler (0-3 yrs),Children (4-10 yrs),Adolescents (11-18 yrs)	Suburban
18-34	Male	Physical therapist		1-5 years	Brain Injury or Neurology,Orthopaedics,Stroke Rehabilitation		Older Adults (over 65 yrs)	Suburban		Outpatient setting,In-home healthcare				40	1 hour	Face-to-face conversation,Direct interaction (e.g. physical cues)	Standardized tests,Visual observation of relevant tasks,Patient self-reports		Yes	Neurocom, Bertec	No			Telehealth		5		Yes
18-34	Male	Physical therapist		1-5 years	Orthopaedics,Physical Rehabilitation		Adults (over 18 yrs),Older Adults (over 65 yrs)	Suburban		Outpatient setting				25	60 min	Face-to-face conversation,Direct interaction (e.g. physical cues),Indirect interaction (e.g. virtual conversation, verbal instructions, etc.)	Standardized tests,Visual observation of relevant tasks,Patient self-reports		No		No
18-34	Male	Physical therapist		Less than 1 year	Orthopaedics,Physical Rehabilitation		Adolescents (11-18 yrs),Adults (over 18 yrs),Older Adults (over 65 yrs)	Rural		Outpatient setting
18-34	Female	Physical therapist		1-5 years	Cardiovascular Rehabilitation,Gerontology or Aging in place,Physical Rehabilitation		Older Adults (over 65 yrs)	Urban		In-home healthcare				30 visits typically per patient 2x a week	30 minutes	Face-to-face conversation,Direct interaction (e.g. physical cues)	Standardized tests,Visual observation of relevant tasks		No		Yes	I see about the same number of patients	I see about the same number of patients	In-home healthcare		30 visits per week		No			Face-to-face conversation/direct interaction,Phone Call		Standardized tests,Visual observation of relevant tasks		No		Yes
18-34	Male	Physical therapist		1-5 years	Cardiovascular Rehabilitation,Environmental Modification,Physical Rehabilitation,Seated Mobility,Sports		Older Adults (over 65 yrs)	Rural		Outpatient setting,In-home healthcare
18-34	Female	Physical therapist		Less than 1 year	Brain Injury or Neurology,Cardiovascular Rehabilitation,Orthopaedics		Older Adults (over 65 yrs)	Suburban
18-34	Female	Physical therapist		5-10 years	Brain Injury or Neurology,Gerontology or Aging in place,Orthopaedics,Physical Rehabilitation,Stroke Rehabilitation		Adults (over 18 yrs),Older Adults (over 65 yrs)	Urban		Inpatient setting
18-34	Male	Physical therapist		1-5 years	Brain Injury or Neurology,Cardiovascular Rehabilitation,Gerontology or Aging in place,Orthopaedics,Physical Rehabilitation,Stroke Rehabilitation		Adults (over 18 yrs),Older Adults (over 65 yrs)	Urban		Inpatient setting,Nursing home facility
18-34	Male	Physical therapist		Less than 1 year	Physical Rehabilitation		Children (4-10 yrs),Adolescents (11-18 yrs),Adults (over 18 yrs),Older Adults (over 65 yrs)	Suburban		Outpatient setting
18-34	Male	Other	student therapist	Less than 1 year	Orthopaedics		Adolescents (11-18 yrs),Adults (over 18 yrs),Older Adults (over 65 yrs)	Rural		School system
35-64	Female	Other	Physical therapist assistant	5-10 years	Physical Rehabilitation		Older Adults (over 65 yrs)	Suburban		In-home healthcare				10	45 min	Face-to-face conversation,Direct interaction (e.g. physical cues)	Visual observation of relevant tasks,Patient self-reports		No		No
18-34	Male	Physical therapist		1-5 years	Brain Injury or Neurology,Cardiovascular Rehabilitation,Gerontology or Aging in place,Orthopaedics,Physical Rehabilitation,Seated Mobility,Stroke Rehabilitation		Older Adults (over 65 yrs)	Suburban		Nursing home facility				40	1 hour	Direct interaction (e.g. physical cues)	Standardized tests,Visual observation of relevant tasks,Patient self-reports		Yes
18-34	Female	Occupational therapist		Less than 1 year	Occupational Rehabilitation,Orthopaedics,Pediatrics,Physical Rehabilitation,Other	Pain management	Infant/Toddler (0-3 yrs),Children (4-10 yrs),Adults (over 18 yrs),Older Adults (over 65 yrs)	Suburban		Outpatient setting
18-34	Female	Physical therapist		5-10 years	Orthopaedics,Physical Rehabilitation,Sports		Adolescents (11-18 yrs),Adults (over 18 yrs),Older Adults (over 65 yrs)	Suburban		Outpatient setting				48	45 min	Face-to-face conversation,Direct interaction (e.g. physical cues),Indirect interaction (e.g. virtual conversation, verbal instructions, etc.)	Standardized tests,Visual observation of relevant tasks,Patient self-reports		Yes	Apps like Hudl technique	No
18-34	Male	Physical therapist		1-5 years	Brain Injury or Neurology,Stroke Rehabilitation		Adults (over 18 yrs)	Suburban		Outpatient setting
18-34	Female	Physical therapist		1-5 years	Cardiovascular Rehabilitation,Orthopaedics,Physical Rehabilitation		Older Adults (over 65 yrs)	Suburban		Inpatient setting,Outpatient setting,In-home healthcare				20	30 mins	Face-to-face conversation,Direct interaction (e.g. physical cues),Indirect interaction (e.g. virtual conversation, verbal instructions, etc.)	Standardized tests,Visual observation of relevant tasks,Patient self-reports		Yes	No tech	Yes	I see about the same number of patients	I see about the same number of patients	Inpatient setting		25		No
18-34	Female	Occupational therapist		1-5 years	Brain Injury or Neurology,Cardiovascular Rehabilitation,Occupational Rehabilitation,Orthopaedics,Stroke Rehabilitation		Adults (over 18 yrs),Older Adults (over 65 yrs)	Urban		Nursing home facility
18-34	Female	Occupational therapist		1-5 years	Feeding, Eating, and Swallowing,Pediatrics,Sensory Integration,Other	Early Intervention	Infant/Toddler (0-3 yrs),Children (4-10 yrs)	Suburban		Outpatient setting,In-home healthcare				25	1 hour	Face-to-face conversation,Direct interaction (e.g. physical cues)	Standardized tests,Visual observation of relevant tasks,Other	Parent/caregiver report	No		Yes	I see fewer patients	I see more patients	Outpatient setting,Telehealth		25		Yes	More services covered		Face-to-face conversation/direct interaction,Phone Call,Video Call		Standardized tests,Visual observation of relevant tasks,Other	Parent/caregiver report	No		Yes				Slightly difficult	Extremely easy		Slightly difficult		Slightly difficult	Slightly difficult	Slightly difficult
18-34	Female	Occupational therapist		5-10 years	Pediatrics		Infant/Toddler (0-3 yrs),Children (4-10 yrs),Adolescents (11-18 yrs)	Suburban		Outpatient setting				25-28	50 min	Face-to-face conversation,Direct interaction (e.g. physical cues),Indirect interaction (e.g. virtual conversation, verbal instructions, etc.)	Standardized tests,Visual observation of relevant tasks,Other	Parent report	No		Yes	I see fewer patients	I see fewer patients	Outpatient setting		18-19		Yes	More services covered		Face-to-face conversation/direct interaction,Video Call		Standardized tests,Visual observation of relevant tasks,Other	Parent report	No		Yes			Slightly difficult	Moderately difficult	Slightly difficult		Moderately difficult		Moderately difficult	Moderately difficult	Cannot perform
18-34	Female	Occupational therapist		1-5 years	Pediatrics		Children (4-10 yrs)	Suburban		School system				20	20 minutes	Face-to-face conversation,Direct interaction (e.g. physical cues)	Standardized tests,Visual observation of relevant tasks		No		No			School system		30		Yes	Other	In order to be reimbursed, it has to be direct interaction with the student (phone call or video conference such as zoom)	Video Call,Other	Email	Visual observation of relevant tasks		No		Yes			Slightly difficult	Cannot perform			Slightly difficult		Slightly difficult	Slightly difficult		Cannot perform
35-64	Female	Occupational therapist		5-10 years	Pediatrics		Children (4-10 yrs)	Rural		Outpatient setting				30	60 mins	Face-to-face conversation,Direct interaction (e.g. physical cues),Indirect interaction (e.g. virtual conversation, verbal instructions, etc.)	Standardized tests,Visual observation of relevant tasks,Patient self-reports,Other	Chart review; caregiver report	No		No			Outpatient setting		20		No			Video Call		Visual observation of relevant tasks,Patient self-reports,Other	Standardized tests made unstandardized through virtual application	No		Yes			Slightly difficult	Slightly easy	Slightly easy	Neither easy nor difficult	Slightly difficult	Moderately difficult	Moderately difficult	Slightly difficult	Slightly difficult	Slightly difficult
35-64	Female	Occupational therapist		More than 10 years	Gerontology or Aging in place		Older Adults (over 65 yrs)	Rural		Nursing home facility				40	50-60 minutes	Face-to-face conversation,Direct interaction (e.g. physical cues)	Standardized tests,Visual observation of relevant tasks,Patient self-reports		No		Yes	I see about the same number of patients	I see about the same number of patients	Nursing home facility		35-40		No			Face-to-face conversation/direct interaction		Standardized tests,Visual observation of relevant tasks,Patient self-reports		No		No
18-34	Female	Occupational therapist		Less than 1 year	Other	Acute mental health	Adults (over 18 yrs),Older Adults (over 65 yrs)	Urban		Inpatient setting				I started practicing during the covid-19 pandemic.	Though I started practicing during the covid pandemic, the appointment times were 45 minutes on the unit previously.	Face-to-face conversation,Direct interaction (e.g. physical cues)	Standardized tests,Visual observation of relevant tasks		No		Yes	I see fewer patients	I see fewer patients	Inpatient setting		60 patients, a majority of the same clients multiple times		No			Face-to-face conversation/direct interaction		Standardized tests,Visual observation of relevant tasks		No		No	Virtual communication technology is not effective or practical		Extremely easy		Extremely easy		Slightly difficult	Slightly difficult	Moderately difficult	Moderately difficult	Cannot perform	Moderately difficult
18-34	Male	Occupational therapist		1-5 years	Brain Injury or Neurology,Cardiovascular Rehabilitation,Orthopaedics,Physical Rehabilitation,Stroke Rehabilitation		Adults (over 18 yrs),Older Adults (over 65 yrs)	Urban		Inpatient setting				75	30 min	Face-to-face conversation,Direct interaction (e.g. physical cues),Indirect interaction (e.g. virtual conversation, verbal instructions, etc.)	Standardized tests,Visual observation of relevant tasks,Patient self-reports		No		Yes	I see about the same number of patients	I see about the same number of patients	Inpatient setting		75		No			Face-to-face conversation/direct interaction		Standardized tests,Visual observation of relevant tasks,Patient self-reports		No		No	Virtual communication technology is not available,Virtual communication technology is not effective or practical		Extremely easy		Slightly easy		Moderately difficult	Extremely easy		Slightly easy	Moderately difficult	Slightly difficult
35-64	Female	Occupational therapist		More than 10 years	Pediatrics		Children (4-10 yrs),Adolescents (11-18 yrs)	Suburban		School system				10	30 minutes	Face-to-face conversation,Direct interaction (e.g. physical cues),Indirect interaction (e.g. virtual conversation, verbal instructions, etc.)	Standardized tests,Visual observation of relevant tasks		No		Yes	I see fewer patients	I see fewer patients	School system		7		No			Face-to-face conversation/direct interaction,Phone Call,Video Call		Standardized tests,Visual observation of relevant tasks,Patient self-reports,Other	Parent report	No		Yes			Moderately difficult	Slightly difficult	Slightly difficult	Slightly difficult	Moderately difficult	Moderately difficult	Moderately difficult	Moderately difficult	Cannot perform	Cannot perform
18-34	Female	Occupational therapist		1-5 years	Pediatrics		Children (4-10 yrs)	Suburban		Outpatient setting				35	45 minutes	Face-to-face conversation,Direct interaction (e.g. physical cues),Indirect interaction (e.g. virtual conversation, verbal instructions, etc.)	Standardized tests,Visual observation of relevant tasks,Patient self-reports,Other	parent report	No		No			Outpatient setting		40		No			Phone Call,Video Call		Visual observation of relevant tasks,Patient self-reports,Other	parent report	No		Yes			Moderately difficult	Moderately difficult	Neither easy nor difficult		Neither easy nor difficult		Slightly difficult	Slightly difficult	Moderately difficult	Slightly difficult
18-34	Male	Occupational therapist		1-5 years	Brain Injury or Neurology,Cardiovascular Rehabilitation,Physical Rehabilitation,Stroke Rehabilitation		Adults (over 18 yrs),Older Adults (over 65 yrs)	Suburban		Inpatient setting				30	45 minutes	Direct interaction (e.g. physical cues)	Standardized tests,Visual observation of relevant tasks,Patient self-reports		No		Yes	I see about the same number of patients	I see more patients	Inpatient setting				No			Face-to-face conversation/direct interaction		Standardized tests,Visual observation of relevant tasks,Patient self-reports		No		No	Virtual communication technology is not available
18-34	Female	Occupational therapist		1-5 years	Pediatrics,Sensory Integration		Children (4-10 yrs)	Suburban		School system				20	15-30 minutes per week	Face-to-face conversation	Standardized tests,Visual observation of relevant tasks,Patient self-reports,Other	Teacher report, parent report	No		Yes	I see fewer patients	I see about the same number of patients	School system,Telehealth		20		No			Face-to-face conversation/direct interaction,Phone Call,Video Call,Other	Texting, email	Standardized tests,Visual observation of relevant tasks,Patient self-reports,Other	Teacher report, parent report	No		Yes			Moderately difficult	Cannot perform	Moderately difficult		Neither easy nor difficult	Cannot perform	Cannot perform	Cannot perform	Cannot perform	Cannot perform
18-34	Female	Occupational therapist		1-5 years	Gerontology or Aging in place		Older Adults (over 65 yrs)	Urban		Outpatient setting,In-home healthcare,Other	Assisted living facility			17	55 mins	Face-to-face conversation,Direct interaction (e.g. physical cues)	Standardized tests,Visual observation of relevant tasks,Patient self-reports		No		Yes	I see about the same number of patients	I see about the same number of patients	Outpatient setting,Other	Assisted living facility	17		Yes	Other	Telehealth approved for reimbursement	Face-to-face conversation/direct interaction		Standardized tests,Visual observation of relevant tasks,Patient self-reports		No		No	Other	Not needed for my setting
18-34	Female	Occupational therapist		1-5 years	Brain Injury or Neurology,Environmental Modification,Feeding, Eating, and Swallowing,Gerontology or Aging in place,Hand Therapy,Low Vision,Occupational Rehabilitation,Orthopaedics,Physical Rehabilitation,Stroke Rehabilitation		Adults (over 18 yrs),Older Adults (over 65 yrs)	Urban		Inpatient setting				43	30	Face-to-face conversation,Direct interaction (e.g. physical cues)	Visual observation of relevant tasks,Patient self-reports		Yes	ROM, goniometry	Yes	I see about the same number of patients	I see about the same number of patients	Inpatient setting		43		No			Face-to-face conversation/direct interaction		Standardized tests,Visual observation of relevant tasks,Patient self-reports		Yes	Rom, Goniometry	No	Reimbursement policies don't cover remote/virtual practice
35-64	Female	Occupational therapist		1-5 years	Pediatrics		Children (4-10 yrs)	Rural		Outpatient setting				24-28	1 hour	Face-to-face conversation,Direct interaction (e.g. physical cues)	Visual observation of relevant tasks,Patient self-reports,Other	parent report	No		Yes	I see fewer patients	I see about the same number of patients	Outpatient setting,Telehealth		20-28		No			Face-to-face conversation/direct interaction,Video Call		Visual observation of relevant tasks,Patient self-reports,Other	parent report	No		Yes			Slightly difficult	Neither easy nor difficult	Slightly easy	Slightly difficult	Slightly difficult	Slightly difficult	Slightly difficult	Slightly difficult
18-34	Female	Occupational therapist		1-5 years	Pediatrics		Children (4-10 yrs),Adolescents (11-18 yrs),Adults (over 18 yrs)	Suburban		School system				20	30 min	Face-to-face conversation,Direct interaction (e.g. physical cues)	Visual observation of relevant tasks		No		No			School system		10		No			Video Call		Visual observation of relevant tasks,Patient self-reports		No		Yes				Slightly difficult	Slightly easy	Slightly difficult	Extremely easy	Moderately difficult	Moderately difficult	Moderately difficult	Moderately difficult	Moderately difficult
18-34	Female	Occupational therapist		5-10 years	Physical Rehabilitation		Adults (over 18 yrs),Older Adults (over 65 yrs)	Urban		Inpatient setting				25-30	30-60 min	Face-to-face conversation,Direct interaction (e.g. physical cues)	Visual observation of relevant tasks,Patient self-reports		No		Yes	I see about the same number of patients	I see about the same number of patients	Inpatient setting		25-30		No			Face-to-face conversation/direct interaction		Visual observation of relevant tasks,Patient self-reports		No		No	Virtual communication technology is not available
35-64	Female	Occupational therapist		5-10 years	Brain Injury or Neurology,Environmental Modification,Feeding, Eating, and Swallowing,Gerontology or Aging in place,Physical Rehabilitation,Seated Mobility,Stroke Rehabilitation		Older Adults (over 65 yrs)	Urban		In-home healthcare,Nursing home facility				35-45	45-60 minutes	Face-to-face conversation,Direct interaction (e.g. physical cues)	Standardized tests,Visual observation of relevant tasks,Patient self-reports		No		Yes	I see about the same number of patients	I see about the same number of patients	Nursing home facility		30-40		Yes	More services covered,Services covered have increased reimbursement		Face-to-face conversation/direct interaction		Standardized tests,Visual observation of relevant tasks,Patient self-reports		No		No	Other	Patients did not have proper technology to support teletherapy.
18-34	Female	Occupational therapist		Less than 1 year	Pediatrics		Children (4-10 yrs),Adolescents (11-18 yrs)	Urban		Outpatient setting,Telehealth		Concern for communicable diseases									Yes			Outpatient setting,Telehealth				No			Face-to-face conversation/direct interaction,Video Call		Standardized tests,Visual observation of relevant tasks,Patient self-reports		No		Yes			Slightly difficult	Slightly easy	Extremely easy	Slightly easy	Slightly difficult		Moderately difficult	Slightly easy	Slightly easy	Slightly difficult
35-64	Male	Occupational therapist		1-5 years	Gerontology or Aging in place		Older Adults (over 65 yrs)	Suburban		Nursing home facility				45	45 minutes	Direct interaction (e.g. physical cues)	Visual observation of relevant tasks		No		Yes	I see about the same number of patients	I see about the same number of patients	Nursing home facility		45		No			Face-to-face conversation/direct interaction		Visual observation of relevant tasks		No		No	Virtual communication technology is not effective or practical		Cannot perform	Cannot perform	Cannot perform	Cannot perform	Cannot perform	Cannot perform	Cannot perform	Cannot perform	Cannot perform	Cannot perform
18-34	Female	Occupational therapist		1-5 years	Stroke Rehabilitation		Adults (over 18 yrs),Older Adults (over 65 yrs)	Urban		Inpatient setting				6-8	60-90 minutes	Direct interaction (e.g. physical cues)	Visual observation of relevant tasks		No		Yes	I see fewer patients	I see fewer patients	Inpatient setting		6-8		No			Face-to-face conversation/direct interaction		Visual observation of relevant tasks		No		No	Reimbursement policies don't cover remote/virtual practice
18-34	Non-binary	Occupational therapist		1-5 years	Sensory Integration		Older Adults (over 65 yrs)	Rural		Inpatient setting				8	1hr	Face-to-face conversation	Standardized tests,Patient self-reports		No		No			Other	I don’t work. I drink and I cry	0		Yes	Services covered have increased reimbursement,Other		Other		Other		No		No	Other
18-34	Female	Occupational therapist		1-5 years	Environmental Modification,Gerontology or Aging in place,Pediatrics,Physical Rehabilitation		Children (4-10 yrs),Older Adults (over 65 yrs)	Suburban		Nursing home facility,School system				25	30-90 min	Face-to-face conversation,Direct interaction (e.g. physical cues)	Standardized tests,Visual observation of relevant tasks		No		Yes	I see fewer patients	I see about the same number of patients	Nursing home facility,School system		35		No			Face-to-face conversation/direct interaction,Video Call		Standardized tests,Visual observation of relevant tasks,Other	Parent report	No		Yes			Moderately difficult	Moderately difficult	Slightly difficult	Neither easy nor difficult	Moderately difficult	Moderately difficult	Moderately difficult	Moderately difficult	Moderately difficult	Moderately difficult
18-34	Female	Occupational therapist		1-5 years	Pediatrics		Infant/Toddler (0-3 yrs),Children (4-10 yrs)	Rural		Telehealth		Transportation limitations		10-12	30m	Indirect interaction (e.g. virtual conversation, verbal instructions, etc.)	Standardized tests,Visual observation of relevant tasks,Patient self-reports		No		No			Telehealth		15		No			Phone Call,Video Call,Other	Email	Standardized tests,Visual observation of relevant tasks,Patient self-reports		No		No	Virtual communication technology is not effective or practical		Slightly difficult	Slightly easy	Slightly easy	Slightly difficult	Slightly easy	Slightly easy	Slightly easy			Moderately difficult
18-34	Female	Occupational therapist		5-10 years	Hand Therapy,Pediatrics,Sensory Integration,Stroke Rehabilitation		Infant/Toddler (0-3 yrs),Children (4-10 yrs),Adolescents (11-18 yrs)	Urban		Inpatient setting,Outpatient setting				35	30-45 min	Face-to-face conversation,Direct interaction (e.g. physical cues)	Standardized tests,Visual observation of relevant tasks,Patient self-reports		No		Yes	I see fewer patients	I see fewer patients	Inpatient setting,Outpatient setting,Telehealth		Initially it was much reduced, like 20, now it is returning to normalcy but not the same as before. Maybe 30		No			Face-to-face conversation/direct interaction,Phone Call,Video Call		Visual observation of relevant tasks,Patient self-reports		No		Yes			Moderately difficult	Moderately difficult	Moderately difficult	Slightly difficult	Moderately difficult	Slightly difficult	Slightly difficult	Slightly difficult	Moderately difficult	Cannot perform
18-34	Female	Occupational therapist		Less than 1 year	Brain Injury or Neurology,Cardiovascular Rehabilitation,Gerontology or Aging in place,Orthopaedics,Physical Rehabilitation		Adults (over 18 yrs),Older Adults (over 65 yrs)	Suburban		Inpatient setting,Nursing home facility				40	45 minutes	Face-to-face conversation,Direct interaction (e.g. physical cues)	Standardized tests,Visual observation of relevant tasks,Patient self-reports		No		Yes	I see more patients	I see more patients	Inpatient setting,Nursing home facility		45		Yes	More services covered		Face-to-face conversation/direct interaction,Phone Call,Video Call		Standardized tests,Visual observation of relevant tasks,Patient self-reports		No		No	Other	The company I work for has taken several months to roll out the support system to effectively do telemedicine/telehealth. We recently just got trained on how to document in our systems/considerations for billing/etc. last week to initiate more telemedicine to address low staffing and/or issues with COVID 19 isolation in facilities.
18-34	Female	Occupational therapist		1-5 years	Brain Injury or Neurology,Cardiovascular Rehabilitation,Gerontology or Aging in place,Occupational Rehabilitation,Orthopaedics,Stroke Rehabilitation		Adults (over 18 yrs),Older Adults (over 65 yrs)	Urban		Inpatient setting,Outpatient setting,In-home healthcare				20	60-90 mins	Face-to-face conversation,Direct interaction (e.g. physical cues)	Standardized tests,Visual observation of relevant tasks,Patient self-reports		No		Yes	I see about the same number of patients	I see about the same number of patients	Inpatient setting,Outpatient setting,In-home healthcare		25		No			Face-to-face conversation/direct interaction,Phone Call,Video Call		Standardized tests,Visual observation of relevant tasks,Patient self-reports		No		No	Virtual communication technology is not effective or practical		Slightly easy	Slightly difficult	Slightly difficult	Slightly difficult	Slightly difficult	Slightly easy			Cannot perform	Cannot perform
18-34	Female	Occupational therapist		1-5 years	Pediatrics,Other	Mental health	Children (4-10 yrs),Adolescents (11-18 yrs)	Urban		Other	Group homes
35-64	Female	Occupational therapist		5-10 years	Brain Injury or Neurology,Cardiovascular Rehabilitation,Environmental Modification,Orthopaedics,Physical Rehabilitation,Stroke Rehabilitation		Adults (over 18 yrs),Older Adults (over 65 yrs)	Suburban		Inpatient setting				45	30 min	Face-to-face conversation,Direct interaction (e.g. physical cues),Indirect interaction (e.g. virtual conversation, verbal instructions, etc.)	Standardized tests,Visual observation of relevant tasks,Patient self-reports		No		Yes	I see about the same number of patients	I see about the same number of patients	Inpatient setting,Outpatient setting		45		No
18-34	Female	Occupational therapist		1-5 years	Assistive Technology,Environmental Modification,Pediatrics,Sensory Integration		Children (4-10 yrs),Adolescents (11-18 yrs)	Urban		Nursing home facility,School system
18-34	Male	Occupational therapist		1-5 years	Brain Injury or Neurology,Feeding, Eating, and Swallowing,Pediatrics,Sensory Integration		Infant/Toddler (0-3 yrs),Children (4-10 yrs),Adolescents (11-18 yrs),Older Adults (over 65 yrs)	Urban		Inpatient setting,Outpatient setting,School system				10	1 hour	Face-to-face conversation,Direct interaction (e.g. physical cues)	Standardized tests,Visual observation of relevant tasks,Patient self-reports		No		No			Other	Furloughed	0		No
18-34	Female	Occupational therapist		1-5 years	Pediatrics		Children (4-10 yrs),Adolescents (11-18 yrs)	Suburban		School system				N/A. Not in a clinical role.	N/A. Not in a clinical role.	Indirect interaction (e.g. virtual conversation, verbal instructions, etc.)	Standardized tests,Visual observation of relevant tasks,Patient self-reports		No		No			School system		N/A. Not in a clinical role.		No			Phone Call,Video Call		Other	School-based reevals postponed until this fall.	No		Yes
18-34	Female	Occupational therapist		1-5 years	Brain Injury or Neurology,Cardiovascular Rehabilitation,Orthopaedics,Physical Rehabilitation,Stroke Rehabilitation		Adults (over 18 yrs),Older Adults (over 65 yrs)	Urban		Inpatient setting
18-34	Female	Occupational therapist		1-5 years	Pediatrics		Infant/Toddler (0-3 yrs),Children (4-10 yrs),Adolescents (11-18 yrs)	Suburban		Outpatient setting,In-home healthcare,School system				35	1 hour	Face-to-face conversation,Direct interaction (e.g. physical cues)	Standardized tests,Visual observation of relevant tasks,Patient self-reports		No		Yes	I see fewer patients	I see fewer patients	Inpatient setting,Telehealth		15		No			Face-to-face conversation/direct interaction,Video Call		Standardized tests,Visual observation of relevant tasks,Patient self-reports		No		Yes
35-64	Female	Other	Student	1-5 years	Environmental Modification		Older Adults (over 65 yrs)	Urban		Outpatient setting,Nursing home facility				7	2 hours	Face-to-face conversation	Standardized tests,Visual observation of relevant tasks,Patient self-reports		No		Yes	I see fewer patients	I see more patients			3		No			Phone Call,Video Call		Visual observation of relevant tasks		No		No	Reimbursement policies don't cover remote/virtual practice
[truncated: 43 more columns]
